# Supplementary material for: Potential Effects of 25-Hydroxycholecalciferol on the Growth Performance, Blood Antioxidant Capacity, Intestinal Barrier Function and Microbiota in Broilers under Lipopolysaccharide Challenge
Source: Antioxidants (Basel). 2022 Oct 24;11(11):2094. doi: 10.3390/antiox11112094 (PMC9686511; doi:10.3390/antiox11112094)
Supplement: Supplementary file 1 [file antioxidants-11-02094-s001.zip]

Archive with 1 entries (1 files):
- antioxidants-1921501-supplementary.pdf
